# Supplementary material for: Biogeography and species diversity of freshwater Savoryellomycetidae (Sordariomycetes) fungi
Source: Mycology. 2025 Jun 21;17(2):411–80. doi: 10.1080/21501203.2025.2509809 (PMC13267038; doi:10.1080/21501203.2025.2509809)
Supplement: Supplementary_file_Clean.xlsx [file TMYC_A_2509809_SM6130.xlsx]

## Sheet: Table S1
Table S1. Strains/specimens used for phylogenetic analysis along with their GenBank accession numbers.
Species	Strain	GenBank accession numbers					References
		LSU	ITS	SSU	rpb2	tef1-α
Adelosphaeria catenata	CBS 138679 T	KT278707	KT278721	KT278692	KT278743	_	Réblová et al. (2016)
Anapleurothecium botulisporum	FMR 11490 T	KY853483	KY853423	_	_	_	Hernández-Restrepo et al. (2017)
Aquabispora setosa	GZCC 20-0492 T	OP377918	OP377819	OP378003	_	_	Yang et al. (2023a)
Ascolacicola aquatica	CGMCC 3.27466	PQ650108	PQ644539	PQ844522	PQ824476	PQ824490	This study
Ascolacicola aquatica	HKAS 139431	PQ650110	_	_	_	_	This study
Ascolacicola aquatica	KUNCC 23-16834	PQ650109	PQ644540	PQ844523	PQ824477	PQ824491	This study
Ascolacicola coffeae	ZHKUCC 23-0676 T	OR004589	OR004591	OR004595	OR034243	OR034245	Liu et al. (2025)
Ascolacicola coffeae	ZHKUCC 23-0677	OR004590	OR004592	OR004596	OR034244	OR034246	Liu et al. (2025)
Ascolacicola minispora	KUNCC 23-14565 T	OR600931	OR589283	OR743193	OR820903	OR739157	Wang et al. (2024b)
Ascolacicola mitriformis	HKUCC 3706	AF132324	_	_	_	_	Wang et al. (2024b)
Ascolacicola sawadae	SS 00051	HQ446363	HQ446340	HQ446283	HQ446418	HQ446306	Wang et al. (2024b)
Ascolacicola uniseptata	DAOMC 250376	KT278718	_	_	_	_	Réblová et al. (2016)
Ascotaiwania latericolla	ICMP 22739 T	MN699407	MN699390	_	MN704312	_	Réblová et al. (2020)
Ascotaiwania lignicola	NIL 00005	HQ446364	HQ446341	HQ446284	HQ446419	HQ446307	Réblová et al. (2020)
Ascotaiwania lignicola	NIL 00006	HQ446365	HQ446342	HQ446285	_	HQ446308	Réblová et al. (2020)
Bactrodesmiastrum obovatum	FMR 6482 T	FR870266	FR870264	_	_	_	Réblová et al. (2020)
Bactrodesmiastrum pyriforme	FMR 10747 T	FR870265	FR870263	_	_	_	Réblová et al. (2020)
Bactrodesmiastrum pyriforme	FMR 11931	HE646637	HE646636	_	_	_	Réblová et al. (2020)
Bactrodesmiastrum monilioides	FMR 10756	KF771879	KF771878	_	_	_	Réblová et al. (2020)
Bactrodesmium abruptum	CBS 144404	MN699408	MN699391	MN699365	MN704288	MN704313	Réblová et al. (2020)
Bactrodesmium abruptum	CBS 145966	MN699409	MN699392	MN699366	MN704289	MN704314	Réblová et al. (2020)
Bactrodesmium brunneosporum	HKAS 139444	_	PQ644541	_	_	_	This study
Bactrodesmium diversum	CBS 144081 T	MN699416	MN699356	MN699372	MN704295	MN704320	Réblová et al. (2020)
Bactrodesmium diversum	CBS 144080	MN699415	MN699355	MN699371	MN704294	MN704319	Réblová et al. (2020)
Bactrodesmium diversum	CBS 142448	MN699412	MN699352	MN699369	MN704292	MN704317	Réblová et al. (2020)
Bactrodesmium leptopus	CBS 144542	MN699423	MN699388	MN699374	MN704297	MN704321	Réblová et al. (2020)
Bactrodesmium obovatum	CBS 144077	MN699424	MN699395	MN699375	MN704298	MN704322	Réblová et al. (2020)
Bactrodesmium obovatum	CBS 145350	MN699427	MN699398	MN699378	MN704300	MN704325	Réblová et al. (2020)
Bactrodesmium pallidum	CBS 142449	MN699428	MN699363	MN699379	MN704301	MN704326	Réblová et al. (2020)
Bactrodesmium pallidum	CBS 145349	MN699429	MN699364	MN699380	MN704302	MN704327	Réblová et al. (2020)
Bactrodesmium spilomeum	CBS 146104	_	_	MN699381	MN704303	MN704328	Réblová et al. (2020)
Canalisporium aquaticium	MFLUCC 16-0862 T	MN061365	MN061351	MN061353	_	_	Hyde et al. (2020a)
Canalisporium caribense	SS 03839	GQ390268	GQ390283	GQ390253	HQ446421	_	Goh and Kuo 2021
Canalisporium dehongense	MFLUCC 18-1396 T	MK051034	MK051033	MK051035	_	_	Hyde et al. (2019)
Canalisporium dehongense	UESTCC 22.0056	OQ428258	OQ428266	OQ428250	OQ437183	OQ437176	Yu et al. (2023)
Canalisporium elegans	SS 00523	GQ390270	GQ390285	GQ390255	HQ446423	HQ446310	Goh and Kuo 2021
Canalisporium exiguum	SS 00809	GQ390281	GQ390296	GQ390266	HQ446436	_	Goh and Kuo 2021
Canalisporium grenadoideum	SS 03615	GQ390267	GQ390282	GQ390252	HQ446420	HQ446309	Goh and Kuo 2021
Canalisporium jinghongense	KUNCC 23-14579	OR600932	OR589284	OR743194	OR820904	OR739158	Wang et al. (2024b)
Canalisporium jinghongense	SS 03491	GQ390272	GQ390287	GQ390257	HQ446426	HQ446313	Goh and Kuo 2021
Canalisporium jinghongense	SS 03483	GQ390273	_	GQ390258	HQ446427	HQ446314	Goh and Kuo 2021
Canalisporium kenyense	MFLU 17-1086	MH701999	MH701998	_	_	_	Goh and Kuo 2021
Canalisporium kenyense	KUNCC 23-17554	PQ650111	PQ644542	PQ844524	PQ824478	PQ824492	This study
Canalisporium kenyense	KUNCC 24-18380	PQ650112	PQ644543	PQ844525	_	_	This study
Canalisporium krabiense	MFLU 16-1888 T	MH260283	MH275051	_	_	_	Tibpromma et al. (2018)
Canalisporium pallidum	SS 00498 T	GQ390280	GQ390295	GQ390265	HQ446435	HQ446322	Goh and Kuo 2021
Canalisporium paulopallidum	NCYU-106A2-3-2 T	_	MT946659	_	_	_	Goh and Kuo 2021
Canalisporium paulopallidum	NCYU-106A2-3-1	_	MT946658	_	_	_	Goh and Kuo 2021
Canalisporium pulchrum	SS 03773	GQ390278	GQ390293	GQ390263	HQ446432	HQ446319	Goh and Kuo 2021
Canalisporium sichuanense	CGMCC 3.23926 T	OQ428262	OQ428270	OQ428254	OQ437186	OQ437180	Yu et al. (2023)
Canalisporium sichuanense	UESTCC 22.0060	OQ428263	OQ428271	OQ428255	_	_	Yu et al. (2023)
Canalisporium taiwanense	NCYU-108ZQ-D1-1-1 T	_	MT946663	_	_	_	Goh and Kuo 2021
Canalisporium taiwanense	NCYU-108ZQ-D1-1-2	_	MT946664	_	_	_	Goh and Kuo 2021
Canalisporium thailandense	MFLU 16-1900	MH260284	MH275052	_	_	_	Tibpromma et al. (2018)
Coleodictyospora muriformis	MFLUCC 18-1243	MW981648	MW981642	MW981704	_	_	Dong et al. (2021)
Coleodictyospora muriformis	MFLUCC 18-1279	MW981649	MW981643	MW981705	_	_	Dong et al. (2021)
Conioscypha aquatica	MFLUCC 18-1333 T	MK835857	MK878383	_	MN194030	MN200288	Luo et al. (2019)
Conioscypha bambusicola	JCM 7245	NG_059037	NR_154660	_	_	_	Li et al. (2024)
Conioscypha boutwelliae	CBS 144928 T	LR025183	LR025182	_	_	_	Yu et al. (2024a)
Conioscypha chiangmaiensis	MFLUCC 21-0158	OL606152	OL753684	OL606141	_	_	Phukhamsakda et al. (2022)
Conioscypha chiangmaiensis	GZCC 20-0516	OP377912	OP377813	OP377997	OP473086	OP472993	Yang et al. (2023a)
Conioscypha guangxiensis	KUNCC 24-18298	PQ650079	PQ644511	PQ844502	PQ824461	PQ824485	This study
Conioscypha hoehnelii	FMR 11592	KY853497	KY853437	HF937348	_	_	Yu et al. (2024a)
Conioscypha japonica	CBS 387.84	AY484514	_	JQ437438	JQ429259	_	Yu et al. (2024a)
Conioscypha lignicola	CBS 335.93	AY484513	_	JQ437439	JQ429260	_	Yu et al. (2024a)
Conioscypha minutiellipsoidea	MFLUCC 17-2366	MN512342	MN513033	_	MT150077	_	Yang et al. (2020)
Conioscypha minutiellipsoidea	CBS 112523	MH874467	MH862895	_	_	_	Yang et al. (2020)
Conioscypha minutispora	FMR 11245 T	KF924559	NR_137847	HF937347	_	_	Yu et al. (2024a)
Conioscypha muchuanensis	CGMCC 3.27448 T	PQ067761	PQ067846	PQ066594	PQ186983	PQ278582	Yu et al. (2024b)
Conioscypha nakagirii	BCC77658 T	KU509985	KY859266	KU509984	KU513952	OR873430	Yu et al. (2024a)
Conioscypha obovoidea	GZAAS 24-0050 T	PP657337	PP657295	_	PP887796	_	Liu et al. (2024a)
Conioscypha pleiomorpha	FMR 13134 T	KY853498	KY853438	_	_	MN200287	Hernández-Restrepo et al. (2017)
Conioscypha punctiformis	HGUP 124553	PP657307	PP657272	PP866316	PP887801	_	Liu et al. (2024a)
Conioscypha sichuanensis	CGMCC 3.24356 T	OR822022	OR822006	OR822014	OR862128	_	Yu et al. (2024a)
Conioscypha submersa	MFLU 18-1639 T	MK835856	MK878382	_	_	_	Luo et al. (2019)
Conioscypha tenebrosa	GZCC 19-0217 T	MK804508	MK804506	MK804510	MK828514	_	Li et al. (2024)
Conioscypha tenebrosa	MFLU 19-0687	MK804509	MK804507	MK804511	MK828515	_	Li et al. (2024)
Conioscypha varia	CBS 602.70	MH871654	MH859868	_	_	_	Li et al. (2024)
Conioscypha varia	CBS 604.70	MH871656	MH859869	_	_	_	Li et al. (2024)
Conioscypha verrucosa	MFLUCC 18-0419 T	MN061364	MN061350	MN061352	MN061668	_	Hyde et al. (2020a)
Conioscypha xizangensis	KUNCC 10483 T	OR674849	OR674790	OR674870	OR684565	_	Xu et al. (2024c)
Conioscypha xizangensis	KUNCC 10406	OR674850	OP626329	OR674871	_	_	Xu et al. (2024c)
Conioscypha yunnanensis	KUNCC23-13172 T	OR478380	OR478183	OR478382	OR487157	_	Li et al. (2024)
Conioscypha yunnanensis	KUNCC23-13319	OR478379	OR234669	OR478381	OR487158	_	Li et al. (2024)
Dematiosporium aquaticum	MFLU 18-1641 T	MK835855	_	_	MN194029	MN200286	Luo et al. (2019)
Dematiosporium aquaticum	CBS 144793	MN699433	MN699402	MN699385	MN704307	MN704330	Réblová et al. (2020)
Dematiosporium aquaticum	UESTCC 22.0055	OQ428257	_	_	_	_	Yu et al. (2023)
Dematiosporium bambusicola	CGMCC 3.23774 T	OQ428260	OQ428268	OQ428252	_	OQ437178	Yu et al. (2023)
Dematiosporium bambusicola	UESTCC 22.0058	OQ428264	OQ428272	_	_	OQ437181	Yu et al. (2023)
Dematiosporium bambusicola	UESTCC 22.0059	OQ428265	OQ428273	OQ428256	_	OQ437182	Yu et al. (2023)
Dematiosporium globosum	CGMCC 3.27464	_	PQ644544	PQ844526	PQ824479	PQ824493	This study
Dematipyriforma aquatica	SUMCC 12101 T	MT522155	_	MT522154	_	_	Jayawardena et al. (2022)
Dematipyriforma aquatica	SUMCC 12102	MT522153	_	MT522158	_	_	Jayawardena et al. (2022)
Dematipyriforma aquatica	CBS 150793	PP791443	PP791414	_	_	PP780623	Crous et al. (2024)
Dematipyriforma aquatica	KUNCC 23-16844	PQ650087	PQ644519	PQ844506	PQ824468	_	This study
Dematipyriforma aquilariae	CGMCC 3.17268 T	KJ138623	KJ138621	KJ138622	_	_	Sun et al. (2017)
Dematipyriforma aquilariae	GZCC 23-0581	OR438863	OR438400	OR458362	_	_	Yang et al. (2023a)
Dematipyriforma aquilariae	MFLUCC 17-2382	OP377941	OP377856	OP378022	_	_	Yang et al. (2023a)
Dematipyriforma aquilariae	SUMCC 12103	MT522156	_	MT522157	_	_	Jayawardena et al. (2022)
Dematipyriforma muriformis	MFLU 21-0146 T	OM654770	OM654773	OP378022	OP473101	OP473035	Bao et al. (2022)
Dematipyriforma nigrospora	MFLUCC 21-0096 T	MZ538558	MZ538524	_	_	_	Boonmee et al. (2021)
Dematipyriforma nigrospora	MFLUCC 21-0097	MZ538559	MZ538525	MZ538574	MZ567113	_	Boonmee et al. (2021)
Dematipyriforma terrestris	MFLUCC 23-0233 T	OQ981958	OQ981957	_	_	OR193000	Samarakoon et al. (2024)
Fuscosporella aquatica	MFLUCC 16-0859	MG388209	MG388212	_	_	_	Yang et al. (2017)
Fuscosporella guizhouensis	CGMCC 3.20884 T	OP376725	OP376715	OP376721	OP367755	OP367761	Du et al. (2022)
Fuscosporella guizhouensis	UESTCC 22.0017	OP376729	OP376727	OP376720	OP367756	OP367762	Du et al. (2022)
Fuscosporella pyriformis	MFLUCC 16-0570 T	KX550896	MG388217	KX550900	KX576872	_	Yang et al. (2016)
Fuscosporella xingyiensis	GMBC0091 T	ON227267	ON227266	_	_	_	Xu et al. (2022)
Fuscosporella xingyiensis	GZCC 19-0540	OP377939	MW133888	MW134670	OP473100	OP473032	Yang et al. (2023a)
Fuscosporella xingyiensis	KUNCC 23-17002	PQ650080	PQ644512	_	PQ824462	PQ824486	This study
Fuscosporella xingyiensis	KUNCC 23-17004	PQ650081	PQ644513	_	PQ824463	PQ824487	This study
Graphium fimbriasporum	CMW 5605	KM495388	NR_155108	AY148171	_	_	Yang et al. (2023a)
Graphium penicillioides	CBS 506.86	AF027384	_	DQ471038	DQ470938	DQ471110	Yang et al. (2023a)
Helicoascotaiwania farinosa	DAOM 241947	JQ429230	JQ429145	_	_	_	Réblová et al. (2020)
Helicoascotaiwania lacustris	CBS 145963 T	MN699430	MN699399	MN699382	MN704304	_	Réblová et al. (2020)
Helicoascotaiwania lacustris	CBS 146144	MN699432	MN699401	MN699384	MN704306	_	Réblová et al. (2020)
Kylindria peruamazonensis	MFLUCC 16-0871	OP377965	OP377879	OP378042	_	_	Yang et al. (2023a)
Melanotrigonum ovale	CBS 138742 T	KT278708	KT278723	KT278695	KT278744	_	Réblová et al. (2016)
Melanotrigonum ovale	CBS 138743	KT278709	KT278724	KT278696	KT278745	_	Réblová et al. (2016)
Monilochaetes alsophilae	GZCC 20-0486 T	OP377896	OP377797	OP377984	OP473074	OP472981	Yang et al. (2023a)
Monilochaetes alsophilae	GZCC 20-0487	OP377908	OP377809	OP377994	OP473083	OP472991	Yang et al. (2023a)
Monotosporella setosa	HKUCC 3713	AF132334	_	_	_	_	Bao et al. (2022)
Mucispora aquatica	CGMCC 3.20882 T	OP376717	OP376713	OP376726	OP367752	OP367757	Du et al. (2022)
Mucispora aquatica	UESTCC 22.0018	OP376716	OP376712	OP376718	_	OP367758	Du et al. (2022)
Mucispora infundibulata	MFLUCC 16-0866 T	MH457139	MH457174	MH457171	_	_	Hyde et al. (2020b)
Mucispora obscuriseptata	MFLUCC 15-0618 T	KX550892	MG388218	KX550897	KX576870	_	Yang et al. (2016)
Mucispora obscuriseptata	KUNCC 23-15479	PQ650083	PQ644515	PQ844503	PQ824464	PQ824488	This study
Mucispora obscuriseptata	KUNCC 23-15517	PQ650082	PQ644514	PQ844504	PQ824465	PQ824489	This study
Mucispora phangngaensis	MFLUCC 16-0865 T	MG388210	MG388213	_	_	_	Yang et al. (2017)
Neoascotaiwania aquatica	KUMCC 21-0214 T	OK283081	OK283080	OK283082	_	_	Yang et al. (2022)
Neoascotaiwania fusiformis	MFLUCC 15-0621 T	KX550893	MG388215	_	KX576871	_	Yang et al. (2016)
Neoascotaiwania fusiformis	MFLUCC 15-0625	KX550894	MG388216	KX550898	_	_	Yang et al. (2016)
Neoascotaiwania guizhouensis	CGMCC 3.20883 T	OP376731	OP376728	OP376719	OP367753	OP367759	Du et al. (2022)
Neoascotaiwania guizhouensis	UESTCC 22.0019	OP718560	OP376730	_	OP367754	OP367760	Du et al. (2022)
Neoascotaiwania limnetica	CBS 126576	KY853513	KY853452	KT278689	MN704308	MN704331	Hernández-Restrepo et al. (2017)
Neoascotaiwania limnetica	CBS 126792	KY853514	KY853453	KT278690	MN704309	MN704332	Hernández-Restrepo et al. (2017)
Neoascotaiwania terrestris	CBS 142291 T	KY853515	KY853454	KY853547	_	_	Hernández-Restrepo et al. (2017)
Neomonodictys aquatica	KUNCC 21-10708 T	OK245417	MZ686200	_	_	_	Huang et al. (2022)
Neomonodictys muriformis	MFLUCC 16-1136 T	MN644485	MN644509	_	_	_	Hyde et al. (2020a)
Neomonodictys obovoideum	CBS 209.95	EU041841	EU041784	_	_	_	Arzanlou et al. (2007)
Obliquifusoideum guttulatum	MFLUCC 18-1233 T	MW981650	MW981645	MW981706	_	_	Dong et al. (2021)
Obliquifusoideum triseptatum	CGMCC 3.27014 T	PP049503	PP445243	PP049521	PP068779	_	Wang et al. (2024a)
Phaeoisaria annesophieae	CBS 143235 T	MG022159	MG022180	_	_	_	Crous et al. (2017)
Phaeoisaria annesophieae	MFLUCC 19-0325	MT559084	MT559109	_	_	_	Shi et al. (2021)
Phaeoisaria annesophieae	KUNCC 24-18183	PQ650096	PQ644528	_	_	_	This study
Phaeoisaria aquatica	MFLUCC 16-1298 T	MF399254	MF399237	_	MF401406	_	Luo et al. (2018a)
Phaeoisaria clematidis	MFLUCC 16-1273	MF399246	MF399229	_	_	_	Luo et al. (2018a)
Phaeoisaria clematidis	MFLUCC 17-1341	MF399247	MF399230	MF399216	MF401400	_	Luo et al. (2018a)
Phaeoisaria clematidis	MFLUCC 17-1968	MG837017	MG837022	MG837027	_	_	Luo et al. (2018a)
Phaeoisaria dalbergiae	CPC 39540 T	OK663742	OK664703	OK663796	OK651159	_	Wang et al. (2024a)
Phaeoisaria ellipsoidea	IFRDCC 3134 T	ON533387	ON533383	_	_	_	Yang et al. (2023b)
Phaeoisaria ellipsoidea	KUNCC 24-18390	PQ650097	PQ644529	PQ844514	_	_	This study
Phaeoisaria filiformis	MFLUCC 18-0214 T	MK835852	MK878381	MK834785	_	_	Luo et al. (2019)
Phaeoisaria filiformis	JAUCC 7109	PQ443976	PQ443964	PQ444009	_	_	Xu et al. (2025)
Phaeoisaria filiformis	JAUCC 7110	PQ443977	PQ443965	PQ444010	PQ483192	_	Xu et al. (2025)
Phaeoisaria filiformis	KUNCC 23-13723	OR600967	OR589319	OR743212	OR820908	_	This study
Phaeoisaria filiformis	KUNCC 24-17567	PQ650098	_	PQ844515	PQ824473	_	This study
Phaeoisaria filiformis	KUNCC 24-17755	PQ650099	PQ644530	PQ844516	PQ824474	_	This study
Phaeoisaria filiformis	KUNCC 24-18262	PQ650100	PQ644531	PQ844517	_	_	This study
Phaeoisaria goiasensis	FCCUFG 02 T	MT375865	MT210320	_	_	_	Jayawardena et al. (2022)
Phaeoisaria goiasensis	FCCUFG 03	MT375866	MT210321	_	_	_	Jayawardena et al. (2022)
Phaeoisaria guttulata	MFLUCC 17-1965 T	MG837016	MG837021	MG837026	_	_	Hyde et al. (2018)
Phaeoisaria guttulata	KUNCC 23-15646	PQ650101	PQ644532	PQ844518	_	_	This study
Phaeoisaria laianensis	CCTCC AF2022069 T	ON937557	ON937559	ON937562	_	_	Liu et al. (2022)
Phaeoisaria laianensis	CCTCC AF2022073	ON937561	ON937560	ON937558	_	_	Liu et al. (2022)
Phaeoisaria laianensis	KUNCC 24-17745	PQ650102	PQ644533	PQ844519	_	_	This study
Phaeoisaria loranthacearum	CBS 140009 T	MH878676	KR611888	_	_	_	Crous et al. (2015)
Phaeoisaria loranthacearum	KUNCC 24-18588	PV264838	PV264829	PV335230	_	_	This study
Phaeoisaria loranthacearum	CBS 127885	KT278705	KT278719	KT278693	KT278741	_	Réblová et al. (2016)
Phaeoisaria loranthacearum	DAOM 230055	KT278706	KT278720	KT278694	KT278742	_	Réblová et al. (2016)
Phaeoisaria motuoensis	KUNCC 10410 T	OQ947034	OP626333	OQ947036	_	_	Xu et al. (2024a)
Phaeoisaria motuoensis	KUNCC 10450	OQ947035	OQ947032	OQ947037	_	_	Xu et al. (2024a)
Phaeoisaria motuoensis	KUNCC 23-15489	PP049517	PP049499	PP049535	PP068781	_	This study
Phaeoisaria motuoensis	KUNCC 24-18211	PQ650103	PQ644534	PQ844520	_	_	This study
Phaeoisaria microspora	MFLUCC 16-0033 T	MF167351	MF671987	_	MF167352	_	Hyde et al. (2017)
Phaeoisaria microspora	KUNCC 24-15498	PP049519	PP049501	PP049537	_	_	This study
Phaeoisaria mononematosa	KUNCC 24-18591	PV264839	PV264830	PV335231	PV298272	_	This study
Phaeoisaria obovata	CGMCC 3.27015 T	PP049504	PP049488	PP049522	PP068788	_	Wang et al. (2024a)
Phaeoisaria obovata	KUNCC 23-15598	PP049505	PP049489	PP049523	PP068784	_	Wang et al. (2024a)
Phaeoisaria obovata	KUNCC 24-17750	PQ650104	PQ644535	PQ844521	PQ824475	_	This study
Phaeoisaria pseudoclematidis	MFLUCC 11-0393 T	KP744501	KP744457	KP753962	_	_	Liu et al. (2015)
Phaeoisaria pseudoclematidis	KUNCC 23-13718	OR600968	OR589320	_	_	_	Wang et al. (2024b)
Phaeoisaria sedimenticola	CGMCC3.14949 T	JQ031561	JQ074237	_	_	_	Cheng et al. (2014)
Phaeoisaria sedimenticola	S-908	MK835851	MK878380	_	_	_	Wang et al. (2024a)
Phaeoisaria sedimenticola	KUNCC 23-15613	PP049507	PP049491	PP049525	PP068785	_	Wang et al. (2024a)
Phaeoisaria sedimenticola	KUNCC 23-14648	PP049506	PP049490	PP049524	PP068783	_	Wang et al. (2024a)
Phaeoisaria sedimenticola	KUNCC 10456	OR044034	OR044003	OR044053	_	_	Xu et al. (2024a)
Phaeoisaria sedimenticola	KUNCC 24-18239	PQ650105	PQ644536	_	_	_	This study
Phaeoisaria siamensis	MFLUCC 16-0607 T	MK607613	MK607610	MK607612	MK607611	_	Hyde et al. (2019)
Phaeoisaria sparsa	FMR 11939	HF677185	HF677179	_	_	_	Réblová et al. (2016)
Phaeoisaria synnematica	NFCCI 4479 T	MK391492	MK391494	_	_	_	Boonmee et al. (2021)
Phaeoisaria synnematica	KUNCC 23-16573	PP049508	PP049492	PP049526	PP068786	_	Wang et al. (2024b)
Phragmocephala stemphylioides	KAS 4277	KT278717	KT278730	_	_	_	Réblová et al. (2016)
Pisorisporium cymbiforme	PRM 924377 T	KM588904	_	KM588901	KM588907	_	Yang et al. (2023a)
Pisorisporium cymbiforme	PRM 924379	KM588903	_	KM588900	KM588906	_	Yang et al. (2023a)
Plagiascoma frondosum	CBS 139031 T	KT278713	_	KT278701	KT278749	_	Réblová et al. (2016)
Pleurotheciella acericola	CBS 150809 T	PP872412	PP872401	_	PP874919	PP874925	Crous et al. (2024)
Pleurotheciella aquatica	MFLUCC 17-0464 T	MF399253	MF399236	MF399220	MF401405	_	Luo et al. (2018a)
Pleurotheciella aquatica	KUNCC 24-19069	PV264840	PV264831	PV335232	PV298273	_	This study
Pleurotheciella aquatica	KUNCC 24-19070	PV264841	PV264832	PV335233	PV298274	_	This study
Pleurotheciella atroseptata	HKAS 146437	PV264842	PV264833	PV335234	_	_	This study
Pleurotheciella atroseptata	HKAS 146441	PV264843	PV264834	PV335235	_	_	This study
Pleurotheciella brachyspora	CGMCC 3.25435 T	OR600969	OR589321	PP049532	PP068773	_	Wang et al. (2024a)
Pleurotheciella brachyspora	KUNCC 24-18257	PQ650088	PQ644520	_	_	_	This study
Pleurotheciella centenaria	DAOM 229631 T	JQ429234	JQ429151	JQ429246	JQ429265	_	Réblová et al. (2012)
Pleurotheciella centenaria	MFLUCC 17-0114	MK835849	_	_	MN194027	_	Luo e al. (2019)
Pleurotheciella curvata	CGMCC 3.27020	_	PP049502	PQ844513	PQ824483	_	This study
Pleurotheciella dimorphospora	KUMCC 20-0185 T	MW981444	MW981446	MW981454	MZ509665	_	Boonmee et al. (2021)
Pleurotheciella erumpens	CBS 142447 T	MN699435	MN699406	MN699387	MN704311	_	Réblová et al. (2020)
Pleurotheciella erumpens	KUNCC 24-19088	PV264844	PV264835	PV335236	PV298275	_	This study
Pleurotheciella fusiformis	MFLUCC 17-0113 T	MF399250	MF399233	MF399218	MF401403	_	Luo et al. (2018a)
Pleurotheciella fusiformis	MFLUCC 17-0115	MF399249	MF399232	MF399217	MF401402	_	Luo et al. (2018a)
Pleurotheciella fusiformis	MFLUCC 16-1356	MF399252	MF399235	MF399219	MF401404	_	Luo et al. (2018a)
Pleurotheciella fusiformis	KUMCC 15-0192	MF399251	MF399234	_	_	_	Luo et al. (2018a)
Pleurotheciella ganzhouensis	JAUCC6079 T	OR853422	OR853417	OR853426	PP078759	_	He et al. (2024)
Pleurotheciella ganzhouensis	JAUCC6678	PP800214	PP800192	PP801261	PP816289	_	He et al. (2024)
Pleurotheciella ganzhouensis	KUNCC 23-16852	PQ650091	PQ644523	PQ844509	PQ824470	_	This study
Pleurotheciella guangxiensis	KUNCC 24-18269	PQ650092	PQ644524	PQ844510	_	_	This study
Pleurotheciella guttulata	KUMCC 15-0296 T	MF399257	MF399240	MF399223	MF401409	_	Luo et al. (2018a)
Pleurotheciella guttulata	KUMCC 15-044	MF399256	MF399239	MF399222	MF401408	_	Luo et al. (2018a)
Pleurotheciella hyalospora	GZCC 22-2018 T	OQ002371	OQ002374	OQ002377	OP999221	_	Liu et al. (2024b)
Pleurotheciella hyalospora	GZCC 22-2023	OQ002370	OQ002373	OQ002376	OP999220	_	Liu et al. (2024b)
Pleurotheciella irregularis	JAUCC6080 T	OR853423	OR853418	PP801258	PP816286	_	He et al. (2024)
Pleurotheciella irregularis	JAUCC6679	_	PP800193	PP801262	_	_	He et al. (2024)
Pleurotheciella krabiensis	MFLUCC 16-0852 T	MG837013	MG837018	MG837023	_	_	Hyde et al. (2018)
Pleurotheciella krabiensis	MFLUCC 18-0858	MG837014	MG837019	MG837024	_	_	Hyde et al. (2018)
Pleurotheciella longidenticulata	CGMCC 3.27018 T	PP049513	PP049496	PP049531	PP068776	_	Wang et al. (2024a)
Pleurotheciella lunata	MFLUCC 17-0111 T	MF399255	MF399238	MF399221	MF401407	_	Luo et al. (2018a)
Pleurotheciella lunata	S-426	MK835847	MK878378	MK834782	_	_	Luo et al. (2019)
Pleurotheciella nilotica	MD 1317 T	KX611344	_	MN356449	_	_	Abdel-Aziz et al. (2020)
Pleurotheciella nilotica	KUMCC 19-0214	MT559087	MT555416	MT559095	_	_	Shi et al. (2021)
Pleurotheciella nilotica	KUMCC 20-0154	MT559121	MT555417	MT555733	_	_	Shi et al. (2021)
Pleurotheciella nilotica	JAUCC6076	OR853419	OR853414	OR853424	PP078756	_	He et al. (2024)
Pleurotheciella nilotica	JAUCC6078	OR853421	OR853416	PP801257	PP078758	_	He et al. (2024)
Pleurotheciella nilotica	KUNCC 23-18245	PQ650093	PQ644525	_	_	_	This study
Pleurotheciella obliqua	CGMCC 3.27019	PP049514	PP049497	PP049533	PP068774	_	Wang et al. (2024a)
Pleurotheciella obliqua	KUNCC 23-16569	PP049515	PP049498	PP049534	PP068777	_	Wang et al. (2024a)
Pleurotheciella rivularia	CBS 125238 T	JQ429232	JQ429160	JQ429244	JQ429263	_	Réblová et al. (2012)
Pleurotheciella rivularia	CBS 125237	JQ429233	JQ429161	JQ429245	JQ429264	_	Réblová et al. (2012)
Pleurotheciella saprophytica	MFLUCC 16-1251 T	MF399258	MF399241	MF399224	MF401410	_	Luo et al. (2018a)
Pleurotheciella submersa	MFLUCC 17-1709 T	MF399260	MF399243	MF399226	MF401412	_	Luo et al. (2018a)
Pleurotheciella submersa	MFLUCC 17-0456	MF399261	MF399244	MF399227	MF401413	_	Luo et al. (2018a)
Pleurotheciella submersa	DLUCC 0739	MF399259	MF399242	MF399225	MF401411	_	Luo et al. (2018a)
Pleurotheciella sympodia	KUMCC 19-0213 T	MT555426	MT555420	_	_	_	Shi et al. (2021)
Pleurotheciella sympodia	MFLUCC 18-1408	MW981652	MW981644	_	_	_	Shi et al. (2021)
Pleurotheciella sympodia	MFLUCC 15-0996	MW981651	MW981641	MW981703	_	_	Dong et al. (2021)
Pleurotheciella sympodia	MFLUCC 18-0658	MT559086	MT555418	MT559094	_	_	Dong et al. (2021)
Pleurotheciella sympodia	MFLUCC 18-0983	MT555425	MT555419	MT555734	_	_	Dong et al. (2021)
Pleurotheciella sympodia	KUNCC 23-15478	PQ650094	PQ644526	PQ844511	PQ824471	_	This study
Pleurotheciella sympodia	KUNCC 24-18298	PQ650095	PQ644527	PQ844512	PQ824472	_	This study
Pleurotheciella tropica	MFLUCC 16-0867 T	MG837015	MG837020	MG837025	_	_	Hyde et al. (2018)
Pleurotheciella uniseptata	DAOM 673210 T	KT278716	KT278729	_	_	_	Réblová et al. (2016)
Pleurotheciella uniseptata	S-936	MK835846	MK878377	MK834781	MN194025	_	Luo et al. (2018a)
Pleurotheciella uniseptata	KUMCC 15-0407	MF399248	MF399231	_	_	_	Luo et al. (2018a)
Pleurotheciella uniseptata	KUNCC 23-16863	PQ650089	PQ644521	PQ844507	PQ824469	_	This study
Pleurotheciella uniseptata	KUNCC 23-16827	PQ650090	PQ644522	PQ844508	_	_	This study
Pleurotheciella xizangensis	KUNCC 25-19266	PV264845	PV264836	PV335237	PV582134	_	This study
Pleurotheciella yunnanensis	KUNCC 23-13328 T	PP095383	OR234682	PP095382	PP131261	_	Li et al. (2025)
Pleurotheciella yunnanensis	KUNCC 23-13682	PP095381	PP095384	PP095385	PP131262	_	Li et al. (2025)
Pleurothecium aquaticum	MFLUCC 17-1331 T	MF399263	MF399245	_	_	_	Luo et al. (2018a)
Pleurothecium aquaticum	MFLUCC 21-0148	OM654772	OM654775	OM654807	_	_	Bao et al. (2022)
Pleurothecium aquisubtropicum	GZCC 21-0670 T	OM339433	OM339436	_	_	_	Jayawardena et al. (2022)
Pleurothecium aseptatum	GZCC 22-2019 T	OQ002372	OQ002375	_	_	_	Liu et al. (2024b)
Pleurothecium brunius	SCF-2023a T	OQ799377	OQ799378	OQ799376	_	_	Fryar and Catcheside (2023)
Pleurothecium floriforme	MFLUCC 15-0628 T	KY697277	KY697281	NG063634	_	_	Hyde et al. (2017)
Pleurothecium guttulatum	IFRD 9203 T	MT559115	MT555415	MT559089	_	_	Shi et al. (2021)
Pleurothecium hainanense	GZCC 22-2021 T	OP748931	OP748934	_	_	_	Hyde et al. (2023)
Pleurothecium lignicola	JAUCC 7034 T	PQ443974	PQ443962	PQ444007	PQ569768	_	Xu et al. (2025)
Pleurothecium lignicola	JAUCC 7035	PQ443975	PQ443963	PQ444008	_	_	Xu et al. (2025)
Pleurothecium jiangxiense	JAUCC6077 T	OR853420	OR853415	OR853425	PP078757	_	He et al. (2024)
Pleurothecium jiangxiense	JAUCC6676	PP800212	PP800190	PP801260	PP816288	_	He et al. (2024)
Pleurothecium pisiformis	KUNCC 24-19085	PV264846	PV264837	PV335238	_	_	This study
Pleurothecium pulneyense	MFLUCC 16-1293	MF399262	_	MF399228	MF401414	_	Luo et al. (2018)
Pleurothecium recurvatum	CBS 131272	JQ429237	JQ429149	JQ429251	JQ429268	_	Réblová et al. (2012)
Pleurothecium recurvatum	CBS 131646	JQ429236	JQ429150	JQ429250	_	_	Réblová et al. (2012)
Pleurothecium semifecundum	CBS 131271 T	JQ429240	JQ429159	JQ429254	JQ429270	_	Réblová et al. (2012)
Pleurothecium semifecundum	CBS 131482	JQ429239	JQ429158	JQ429253	_	_	Réblová et al. (2012)
Pleurothecium takense	BBH 49602	OQ121949	OQ121931	OQ121940	OQ116754	_	Manawasinghe et al. (2025)
Pseudoascotaiwania persoonii	A57 14C T	AY094190	_	_	_	_	Yang et al. (2016)
Pseudosaprodesmium cocois	MFLU 23-0225 T	OR438864	OR438401	OR458363	_	_	Tian et al. (2024)
Pseudosaprodesmium cocois	GZAAS 23-0588	OR438865	OR438402	OR458364	_	_	Tian et al. (2024)
Rhexoacrodictys dematiosporium	KUMCC 18-0059 T	MW981647	MW981646	MW981707	_	_	Dong et al. (2021)
Rhexoacrodictys chiangraiensis	MFLUCC 23-0264 T	OR912107	OR912106	OR912108	OR991238	_	Win et al. (2024)
Rhexoacrodictys erecta	HSAUPmyr4622	KX033556	KU999964	KX033526	_	_	Bao et al. (2022)
Rhexoacrodictys erecta	HSAUPmyr6489	KX033555	KU999963	KX033525	_	_	Bao et al. (2022)
Rhexoacrodictys erecta	KUMCC 20-0194	MT559123	MT555421	_	_	_	Bao et al. (2022)
Rhexoacrodictys erecta	MFLUCC 23-0159	OM654771	OM654774	OM654806	_	_	Bao et al. (2022)
Rhexoacrodictys fimicola	HMAS42882	KX033554	KU999962	KX033524	_	_	Bao et al. (2022)
Rhexoacrodictys fimicola	HMAS43690	KX033550	KU999957	KX033519	_	_	Bao et al. (2022)
Rhexoacrodictys fimicola	HMAS47737	KX033553	KU999960	KX033522	_	_	Bao et al. (2022)
Rhexoacrodictys fimicola	MFLUCC 18-0340	OM654771	OM654774	OM654806	_	_	Bao et al. (2022)
Rhexoacrodictys melanospora	KUNCC 22-12406 T	OP168087	OP168085	OP168088	OP208807	_	Bao et al. (2023)
Rhexoacrodictys melanospora	KUNCC 22-12411	OP168101	OP168093	OP168099	OP208808	_	Bao et al. (2023)
Rhexoacrodictys melanospora	KUNCC 23-16529	PP049516	_	_	_	_	Wang et al. (2024a)
Rhexoacrodictys melanospora	CGMCC 3.24358	OR822019	OR822003	OR822011	OR862126	OR873428	Yu et al. (2024)
Rhexoacrodictys melanospora	UESTCC 23.0008	OR822021	OR822005	OR822013	_	_	Yu et al. (2024)
Savoryella appendiculata	NF 00206	_	HQ446350	HQ446293	HQ446442	HQ446327	Yu et al. (2023)
Savoryella aquatica	SS 03801	HQ446372	HQ446349	HQ446292	HQ446441	HQ446326	Dayarathne et al. (2019)
Savoryella bambusicola	CGMCC 3.23775 T	OQ428261	OQ428269	OQ428253	OQ437185	OQ437179	Yu et al. (2023)
Savoryella bambusicola	UESTCC 22.0057	OQ428259	OQ428267	OQ428251	OQ437184	OQ437177	Yu et al. (2023)
Savoryella bambusicola	KUNCC 23-16839	PQ650113	PQ644545	PQ844527	PQ824480	PQ824494	This study
Savoryella bambusicola	KUNCC 23-16880	PQ650114	PQ644546	PQ844528	PQ824481	PQ824495	This study
Savoryella bambusicola	KUNCC 23-17686	PQ650115	PQ644547	_	_	_	This study
Savoryella bambusicola	KUNCC 24-18362	PQ650116	PQ644548	PQ844529	PQ824482	PQ824496	This study
Savoryella chiangraiensis	GZAAS 23-0590 T	OR438870	OR581914	OR458369	_	_	Tian et al. (2024)
Savoryella chiangraiensis	MFLU 23-0228	OR438869	OR581913	OR458368	_	_	Tian et al. (2024)
Savoryella claviformis	KUNCC 10408 T	PP577958	OP626331	PP577960	_	_	Xu et al. (2024b)
Savoryella claviformis	KUNCC 10495	PP577959	PP580830	PP577961	_	_	Xu et al. (2024b)
Savoryella claviformis	KUNCC 24-17684	PQ650118	_	PQ844531	_	PQ824498	This study
Savoryella cocois	MFLU 23-0227 T	OR438867	OR581911	OR458366	_	_	Tian et al. (2024)
Savoryella cocois	GZAAS 23-0589	OR438868	OR581912	OR458367	_	_	Tian et al. (2024)
Savoryella fusiformis	SS 00783	_	HQ446351	HQ446294	HQ446443	HQ446328	Yu et al. (2023)
Savoryella guangxiensis	KUNCC 24-18386	PQ650117	PQ644549	PQ844530	_	PQ824497	This study
Savoryella lignicola	NF 00204	HQ446378	HQ446357	HQ446300	_	HQ446334	Yu et al. (2023)
Savoryella longispora	SAT 00320	HQ446379	HQ446358	HQ446301	HQ446449	HQ446335	Yu et al. (2023)
Savoryella nypae	MFLUCC 18-1570	MK543210	MK543219	MK543237	_	MK542516	Zhang et al. (2019)
Savoryella paucispora	SAT 00867	HQ446382	HQ446361	HQ446304	HQ446452	HQ446338	Yu et al. (2023)
Savoryella sarushimana	NBRC 105262 T	MK411004	_	MK411005	_	_	Zhang et al. (2019)
Savoryella verrucosa	SS 03331	HQ446376	HQ446355	HQ446298	HQ446447	HQ446332	Yu et al. (2023)
Savoryella verrucosa	HKAS 139445	_	PQ644550	_	_	_	This study
Savoryella yunnanensis	MFLUCC 18-1395 T	MK411422	_	MK411423	_	MK411424	Dayarathne et al. (2019)
Sterigmatobotrys macrocarpa	DAOM 230059	GU017316	JQ429154	_	_	_	Réblová et al. (2011)
Sterigmatobotrys macrocarpa	PRM 915682	GU017317	JQ429153	JQ429255	_	_	Réblová et al. (2011)
Sterigmatobotrys rudis	DAOM 229838	JQ429241	JQ429152	JQ429256	JQ429272	_	Luo et al. (2019)
Sterigmatobotrys rudis	IFRDCC 3135	ON533388	ON533384	_	_	_	Yang et al. (2023b)
Sterigmatobotrys rudis	KUNCC 23-16607	PQ650106	PQ644537	_	PQ824484	_	This study
Sterigmatobotrys rudis	KUNCC 24-18166	PQ650107	PQ644538	_	_	_	This study
Sterigmatobotrys uniseptata	MFLUCC 15-0358	MK835850	MK878379	MK834784	_	_	Luo et al. (2019)
Vanakripa aquatica	KUMCC 19-0211 T	MN512343	MN513034	_	_	_	Yang et al. (2020)
Vanakripa atricolor	GZCC 24-0135 T	PP657322	PP657283	_	_	_	Liu et al. (2024a)
Vanakripa ellipsoconidiogena	TBRC 15503 T	OK044741	OK044749	OK054346	_	_	Boonyuen et al. (2021)
Vanakripa ellipsoconidiogena	TBRC 15504	OK044742	OK044750	OK054347	_	_	Boonyuen et al. (2021)
Vanakripa garethii	BCC79986 T	KX958430	OK135602	KX958428	KX958432	_	Boonyuen et al. (2016)
Vanakripa garethii	BCC79987	KX958431	OK135603	KX958429	_	_	Boonyuen et al. (2016)
Vanakripa hunanensis	KUNCC 23-13574 T	PP744555	OR230704	PP744557	_	_	Li et al. (2025)
Vanakripa hunanensis	KUNCC 24-17774	PP744556	PP744554	PP744558	_	_	Li et al. (2025)
Vanakripa lignicola	MFLUCC 23-0047 T	OQ875867	OQ917244	OQ917245	_	_	Li et al. (2023)
Vanakripa lignicola	MFLUCC 23-0048	OQ875868	OQ925403	OQ925402	_	_	Li et al. (2023)
Vanakripa moniliformis	MFLUCC 15-0626 T	KX550895	NR_152557	NG_063614	_	_	Yang et al. (2016)
Vanakripa mucosa	MFLUCC 16-0571 T	NG_059855	MG388214	NG_063663	_	_	Yang et al. (2017)
Vanakripa nilotica	MF 1312 T	_	MN921198	MN921199	_	_	Boonmee et al. (2021)
Vanakripa nilotica	HKAS 139471	PQ650085	PQ644517	_	_	_	This study
Vanakripa nilotica	KUNCC 23-16840	PQ650084	PQ644516	_	PQ824466	_	This study
Vanakripa oblonga	BCRC FU31423 T	OQ079570	MT452512	OQ079568	_	_	Goh et al. (2023)
Vanakripa obovata	TBRC 15505 T	OK044743	OK044751	OK054348	_	_	Boonyuen et al. (2021)
Vanakripa pyriformis	MFLUCC 18-1400	MN512339	MN513030	_	_	_	Yang et al. (2020)
Vanakripa pyriformis	KUMCC 19-0008	MN512340	MN513031	_	_	_	Yang et al. (2020)
Vanakripa pyriformis	KUNCC 24-18364	PQ650086	PQ644518	PQ844505	PQ824467	_	This study
Vanakripa taiwanensis	BCRC FU31428 T	OQ079569	MT452513	OQ079567	_	_	Goh et al. (2023)
Vanakripa xishuangbannaensis	IFRDCC 3133 T	ON540747	ON540716	_	_	_	Wang et al. (2023)
Newly generated indicated in red.

## Sheet: Table S2
Table S2. Species of Savoryellomycetidaecollected from freshwater habitats (updated in December 31, 2024).
Species	Host	Collection location	Habitat	References
Conioscypha aquatica	Wood	Asia/China	River	Luo et al. (2019)
Conioscypha chiangmaiensis	Wood	Asia/China	Stream	Yang et al. (2023a)
Conioscypha guangxiensis	Wood	Asia/China	Reservoir	This study
Conioscypha gracilis	Wood	South America/Peru	Stream	Luo et al. (2019)
Conioscypha lignicola	Wood	Oceania/Australia	Not provided	Luo et al. (2019)
Conioscypha minutiellipsoidea	Wood	Asia/Thailand	Not provided	Yang et al. (2020)
Conioscypha nakagirii	Wood	Asia/Thailand	Stream	Luo et al. (2019)
Conioscypha peruviana	Wood	South America/Peru	Stream	Luo et al. (2019)
Conioscypha punctiformis	Wood	Asia/China	Lake	Liu et al. (2024a)
Conioscypha submersa	Wood	Asia/China	River	Luo et al. (2019)
Conioscypha verrucosa	Wood	Asia/China	Stream	Hyde et al. (2020a)
Conioscypha xizangensis	Wood	Asia/China	Stream	Xu et al. (2024c)
Conioscypha yunnanensis	Wood	Asia/China	Stream/Lake	Li et al. (2024)
Bactrodesmiastrum obovatum	Wood	Europe/Spain	Reservoir	Calabon et al. (2022)
Fuscosporella aquatica	Wood	Asia/Thailand	Stream	Yang et al. (2017)
Fuscosporella xingyiensis	Wood	Asia/China	Stream	Yang et al. (2023a); This study
	Wood	Malaysia	Not provided	Goh et al. (2024)
Fuscosporella guizhouensis	Wood	Asia/China	Stream	Du et al. (2022)
Fuscosporella pyriformis	Wood	Asia/Thailand	Stream	Yang et al. (2016)
Mucispora aquatica	Wood	Asia/China	Stream	Du et al. (2022)
Mucispora hydei	Wood	Asia/China	Not provided	Wijayawardene et al. (2021)
Mucispora infundibulata	Wood	Asia/Thailand	Stream	Hyde et al. (2020b)
Mucispora obscuriseptata	Wood	Asia/Thailand	Stream	Yang et al. (2016)
	Wood	Asia/China	Stream	This study
Mucispora phangngaensis	Wood	Asia/Thailand	Stream	Yang et al. (2017)
Pseudoascotaiwania persoonii	Wood	North America/Canada	River	Yang et al. (2016)
Plagiascoma frondosum	Wood	Europe/France	Stream	Réblová et al. (2016)
Vanakripa aquatica	Wood	Asia/Thailand	River	Yang et al. (2020)
Vanakripa ellipsoconidiogena	Wood	Asia/Thailand	Stream	Boonyuen et al. (2021)
Vanakripa garethii	Wood	Asia/Thailand	Stream	Boonyuen et al. (2016)
Vanakripa lignicola	Wood	Asia/Thailand (Chiang Rai Province; Chiang Mai Province)	Stream	Li et al. (2023)
Vanakripa moniliformis	Wood	Asia/Thailand	Stream	Yang et al. (2016)
Vanakripa mucosa	Wood	Asia/Thailand	Stream	Yang et al. (2016)
Vanakripa nilotica	Wood	Africa/Egypt	River	Boonmee et al. (2021)
	Wood	Asia/China	Reservoir	This study
Vanakripa oblonga	Wood	Asia/China	Stream	Goh et al. (2023)
Vanakripa obovata	Wood	Asia/Thailand	Stream	Boonyuen et al. (2021)
Vanakripa pyriformis	Wood	Asia/Thailand	River	Yang et al. (2020)
	Wood	Asia/China	Wetland/Reservoir	Yang et al. (2020); This study
Vanakripa taiwanensis	Wood	Asia/China	Stream	Goh et al. (2023)
Vanakripa xishuangbannaensis	Wood	Asia/China	Reservoir	Wang et al. (2023)
Coleodictyospora muriformis	Wood	Asia/Thailand	Stream	Dong et al. (2021)
Dematipyriforma aquatica	Wood	Africa/Egypt	River	Jayawardena et al. (2022)
	Wood	Asia/China	Reservoir	This study
Dematipyriforma aquilariae	Wood	Asia/Thailand	Stream	Yang et al. (2023a)
	Wood	Africa/Egypt	River	Jayawardena et al. (2022)
Dematipyriforma muriformis	Wood	Asia/Thailand	Stream	Bao et al. (2022)
Helicoascotaiwania farinosa	Wood	North America/USA	Lake	Réblová et al. (2020)
Helicoascotaiwania lacustris	Wood	Europe/France	Lake	Réblová et al. (2020)
Neomonodictys aquatica	Wood	Asia/China	Lake	Huang et al. (2022)
Neomonodictys muriformis	Wood	Asia/Thailand	Stream	Hyde et al. (2020a)
Obliquifusoideum guttulatum	Wood	Asia/Thailand	Stream	Dong et al. (2021)
Obliquifusoideum triseptatum	Wood	Asia/China	Stream	Wang et al. (2024a)
Phaeoisaria aguilerae	Wood	North America/Cuba	River	Castaneda Ruiz et al. (2002)
Phaeoisaria annesophieae	Wood	Asia/Thailand	River	Shi et al. (2021)
	Wood	Asia/China	Stream	This study
Phaeoisaria aquatica	Wood	Asia/China	River	Luo et al. (2018a)
Phaeoisaria clematidis	Wood	Asia/China (Yunnan Province; Xizang)	Lake/River	Luo et al. (2018a); Xu et al. (2024a)
	Wood	Asia/Thailand	Swamp	Luo et al. (2019)
	Wood	Asia/Philippines	River	Cai et al. (2003)
	Wood	South America/Brazil	Stream	Barbosa et al. (2013)
Phaeoisaria ellipsoidea	Wood	Asia/China (Yunnan Province; Guangxi)	Reservoir/Stream	Yang et al. (2023b); This study
Phaeoisaria guttulata	Wood	Asia/China (Guizhou Province; Yunnan Province)	River	Hyde et al. (2018); This study
Phaeoisaria filiformis	Wood	Asia/Thailand	River	Luo et al. (2019)
	Wood	Asia/China (Yunnan Province; Guangxi)	Stream	This study
Phaeoisaria laianensis	Wood	Asia/China (Anhui Province; Guangxi)	Stream	Liu et al. (2022); This study
Phaeoisaria loranthacearum	Wood	Asia/China	River	This study
Phaeoisaria microspora	Wood	Asia/China	Stream	This study
Phaeoisaria motuoensis	Wood	Asia/China (Xizang; Guangxi; Yunnan Province)	Stream	Xu et al. (2024a); This study
Phaeoisaria mononematosa	Wood	Asia/China	River	This study
Phaeoisaria obovata	Wood	Asia/China (Yunnan Province; Guangxi)	Stream	Wang et al. (2024a); This study
Phaeoisaria pseudoclematidis	Wood	Asia/China	Stream	Wang et al. (2024b)
Phaeoisaria sedimenticola	Wood	Asia/China (Xizang; Yunnan Province; Guangxi)	Stream	Wang et al. (2024a); Xu et al. (2024a); This study
Phaeoisaria sparsa	Wood	Asia/Brunei	Stream	Ho et al. (2001)
	Wood	Asia/Malaysia	Stream	Calabon et al. (2022)
Phaeoisaria synnematica	Wood	Asia/China	River	Wang et al. (2024a)
Pleurotheciella aquatica	Wood	Asia/China (Yunnan Province; Xizang)	River/Stream	Luo et al. (2018a); This study
Pleurotheciella atroseptata	Wood	Asia/China	Stream	This study
Pleurotheciella brachyspora	Wood	Asia/China (Yunnan Province; Guangxi)	Stream	Wang et al. (2024a); This study
Pleurotheciella centenaria	Wood	North America/Canada	Lake	Réblová et al. (2012)
Pleurotheciella curvata	Wood	Asia/China	Stream	This study
Pleurotheciella erumpens	Wood	Europe/France	Not provided	Réblová et al. (2020)
	Wood	Europe/Spain	Not provided	Réblová et al. (2020)
	Wood	Asia/China	Stream	This study
Pleurotheciella fusiformis	Wood	Asia/China	Lake/Stream	Luo et al. (2018a)
Pleurotheciella ganzhouensis	Wood	Asia/China	Stream	He et al. (2024)
	Wood	Asia/China	River	This study
Pleurotheciella guangxiensis	Wood	Asia/China	Stream	This study
Pleurotheciella guttulata	Wood	Asia/China	River	Luo et al. (2018a)
Pleurotheciella hyalospora	Wood	Asia/China (Guizhou Province; Yunnan Province)	Stream	Liu et al. (2024b); Wang et al. (2024a)
Pleurotheciella irregularis	Wood	Asia/China	Stream	He et al. (2024)
Pleurotheciella krabiensis	Wood	Asia/Thailand	Stream	Hyde et al. (2018)
Pleurotheciella longidenticulata	Wood	Asia/China	Stream	Wang et al. (2024a)
Pleurotheciella nilotica	Wood	Africa/Egypt	River	Abdel-Aziz et al. (2020)
	Wood	Asia/Thailand	River	Shi et al. (2021)
	Wood	Asia/China (Yunnan Province; Anhui Province; Guangxi)	River	Shi et al. (2021); He et al. (2024); This study
Pleurotheciella rivularia	Wood	Europe/France	Not provided	Réblová et al. (2012)
Pleurotheciella lunata	Wood	Asia/China	River	Luo et al. (2018a)
Pleurotheciella obliqua	Wood	Asia/China	Stream	Wang et al. (2024a)
Pleurotheciella saprophytica	Wood	Asia/China	River	Luo et al. (2018a)
Pleurotheciella submersa	Wood	Asia/China	Lake	Luo et al. (2018a)
Pleurotheciella sympodia	Wood	Asia/Thailand (Nakhon Phanom Province; Chiang Mai Province)	River	Shi et al. (2021)
	Wood	Asia/China (Yunnan Province; Guangxi)	Stream	This study
Pleurotheciella tropica	Wood	Asia/Thailand	Stream	Hyde et al. (2018)
Pleurotheciella uniseptata	Wood	Asia/China	River/Stream	Luo et al. (2018a); This study
Pleurotheciella xizangensis	Wood	Asia/China	Stream	This study
Pleurothecium aquaticum	Wood	Asia/China	Stream	Luo et al. (2018a)
	Wood	Asia/Thailand	Not provided	Bao et al. (2022)
Pleurothecium aquisubtropicum	Wood	Asia/China	Stream	Jayawardena et al. (2022)
Pleurothecium aseptatum	Wood	Asia/China	Stream	Liu et al. (2024b)
Pleurothecium brunius	Wood	Oceania/Australia	Stream	Fryar and Catcheside (2023)
Pleurothecium floriforme	Wood	Asia/Thailand	Stream	Hyde et al. (2017)
Pleurothecium guttulatum	Wood	Asia/China	River	Shi et al. (2021)
Pleurothecium hainanense	Wood	Asia/China	Stream	Hyde et al. (2023)
Pleurothecium jiangxiense	Wood	Asia/China	Stream	He et al. (2024)
Pleurothecium pisiformis	Wood	Asia/China	Stream	This study
Pleurothecium pulneyense	Wood	Asia/China	River	Luo et al. (2018a)
	Wood	Asia/India	Stream	Luo et al. (2019)
Pleurothecium recurvatum	Wood	Asia/China	Stream	Luo et al. (2019)
Pleurothecium semifecundum	Wood	Europe/France	Not provided	Réblová et al. (2012)
Rhexoacrodictys dematiospora	Wood	Asia/China	Stream	Dong et al. (2021)
Rhexoacrodictys erecta	Wood	Asia/China	River	Shi et al. (2021)
Rhexoacrodictys fimicola	Wood	Asia/Thailand	Stream	Bao et al. (2022)
Rhexoacrodictys melanospora	Wood	Asia/China	Stream	Wang et al. (2024a)
Sterigmatobotrys macrocarpa	Wood	North America/Canada	Stream	Réblová and Seifert (2011)
	Wood	Europe/UK	River	Luo et al. (2019)
Sterigmatobotrys rudis	Wood	Asia/China	Reservoir/Stream	Yang et al. (2023b); This study
	Wood	Europe/UK	Lake	Jones et al. (2002)
Sterigmatobotrys uniseptatus	Wood	Asia/China (Yunnan Province; Taiwan of China)	Stream	Luo et al. (2019)
Aquabispora setosa	Wood	Asia/China	Stream	Yang et al. (2023a)
Aquabispora grandispora	Wood	Asia/Philippines	River	Yang et al. (2023a)
Aquabispora websteri	Wood	North America/USA	River	Yang et al. (2023a)
Ascolacicola aquatica	Wood	Asia/China (Hongkong; Yunnan Province; Guangxi)	Stream/Reservoir	Ranghoo and Hyde (1998); This study
Ascolacicola minispora	Wood	Asia/China	Stream	Wang et al. (2024b)
Ascolacicola mitriformis	Wood	Asia/China	Lake	Ranghoo and Hyde (1998)
Ascolacicola sawadae	Wood	Asia/China	Stream	Ranghoo and Hyde (1998)
Ascotaiwania hsilio	Wood	Asia/China	Stream	Chang et al. (1998)
	Wood	North America/USA	Not provided	Raja et al. (2009)
Ascotaiwania pallida	Wood	Europe/UK	River	Hyde and Goh (1999)
	Wood	Asia/Brunei	River	Luo et al. (2019)
Ascotaiwania palmicola	Wood	Asia/China	Lake	Luo et al. (2004)
Ascotaiwania wulai	Wood	Asia/China	Stream	Chang et al. (1998)
Bactrodesmium abruptum	Wood	Europe/France	Stream	Réblová et al. (2020)
Bactrodesmium aquaticum	Wood	Asia/India	River/Lake	Borse et al. (2019)
Bactrodesmium diversum	Wood	Europe/France	Stream	Réblová et al. (2020)
Bactrodesmium obovatum	Wood	Europe/France	Stream	Réblová et al. (2020)
Bactrodesmium pallidum	Wood	Europe/France	Stream	Réblová et al. (2020)
Bactrodesmium spilomeum	Wood	Europe/France	Stream	Réblová et al. (2020)
Bactrodesmium brunneosporum	Wood	Asia/China	River	This study
Canalisporium aquaticium	Wood	Asia/Thailand	Stream	Hyde et al. (2020a)
Canalisporium caribense	Wood	Asia/Brunei	Stream	Ho et al. (2001)
	Wood	Asia/China (Hongkong; Taiwan of China)	Not provided	Calabon et al. (2022)
	Wood	Asia/India	River	Luo et al. (2019)
	Wood	Asia/Malaysia	Stream	Luo et al. (2019)
	Wood	South America/Panama	River/Stream	Luo et al. (2019)
	Wood	Asia/Thailand	River	Luo et al. (2019)
	Plant tissues	North America/USA	Not provided	Raja et al. (2009)
Canalisporium dehongense	Wood	Asia/China	River	Hyde et al. (2019)
Canalisporium elegans	Wood	Asia/Brunei	Not provided	Luo et al. (2019)
	Wood	South America/Panama	River/Stream	Luo et al. (2019)
	Wood	Asia/Thailand	River	Luo et al. (2019)
	Wood	Asia/China (Taiwan of China)	Not provided	Goh and Kuo 2021
Canalisporium exiguum	Wood	Oceania/Australia	Lake	Calabon et al. (2022)
Canalisporium grenadoideum	Wood	Asia/Thailand	Not provided	Sri-indrasutdhi et al. (2010)
Canalisporium jinghongensis	Wood	Asia/China (Taiwan of China; Yunnan Province)	Stream	Goh and Kuo 2021
	Wood	Asia/Thailand	River	Zhang et al. (2014)
Canalisporium kenyense	Wood	South America/Panama	Stream	Luo et al. (2019)
	Plant tissues	North America/USA	Not provided	Raja et al. (2009)
	Wood	Asia/China (Taiwan of China; Yunnan Province; Guangxi)	Stream/River	Goh and Kuo 2021; This study
Canalisporium macrosporum	Wood	Asia/China	Stream	Goh and Kuo 2021
Canalisporium nanhuaense	Wood	Asia/China	Not provided	Goh and Kuo 2021
Canalisporium pallidum	Wood	Asia/China	Not provided	Calabon et al. (2022)
Canalisporium panamense	Wood	South America/Panama	River	Luo et al. (2019)
Canalisporium parvum	Wood	Asia/China	Stream	Goh and Kuo 2021
Canalisporium paulopallidum	Wood	Asia/China	Not provided	Goh and Kuo 2021
Canalisporium pulchrum	Wood	Oceania/Australia	Lake	Calabon et al. (2022)
	Wood	Asia/Brunei	Stream	Calabon et al. (2022)
	Wood	Asia/China	Reservoir	Calabon et al. (2022)
	Wood	South America/Panama	Stream	Luo et al. (2019)
	Wood	Asia/Thailand (Chiang Rai Province; Chiang Mai Province)	River	Luo et al. (2019)
Canalisporium taiwanense	Wood	Asia/China	Not provided	Goh and Kuo 2021
Canalisporium variabile	Wood	Oceania/Australia	Stream	Luo et al. (2019)
	Wood	Asia/China	Lake	Luo et al. (2004)
	Wood	Asia/Thailand	Swamp	Pinruan et al. (2007)
Canalisporium waffleum	Wood	Asia/China	Stream	Goh and Kuo 2021
Dematiosporium aquaticum	Wood	Asia/China (Yunnan Province; Sichuan Province)	Lake	Luo et al. (2019)
	Wood	Europe/France	Stream	Réblová et al. (2020)
Dematiosporium bambusicola	Wood	Asia/China	Not provided	Yu et al. (2023)
Dematiosporium globosum	Wood	Asia/China	Stream	This study
Neoascotaiwania aquatica	Wood	Asia/China	River	Yang et al. (2022)
Neoascotaiwania fusiformis	Wood	Asia/Thailand	Stream	Yang et al. (2016)
Neoascotaiwania guizhouensis	Wood	Asia/China	Stream	Du et al. (2022)
Neoascotaiwania limnetica	Wood	Asia/China	Stream	Chang et al. (1998)
Savoryella aquatica	Wood	Oceania/Australia	River	Luo et al. (2019)
	Wood	Asia/Brunei	Not provided	Luo et al. (2019)
	Wood	Asia/China	Lake	Calabon et al. (2022)
	Wood	Asia/Malaysia	Not provided	Luo et al. (2019)
	Wood	Asia/Philippines	Stream	Luo et al. (2019)
	Wood	Africa/South Africa	River	Luo et al. (2019)
	Wood	Asia/Thailand	Not provided	Luo et al. (2019)
Savoryella bambusicola	Wood	Asia/China (Sichuan Province; Yunnan Province; Guangxi)	Stream/Reservoir/River	Yu et al. (2023); This study
Savoryella claviformis	Wood	Asia/China (Xinjiang; Yunnan Province)	River/Lake/Reservoir	Xu et al. (2024b); This study
Savoryella curvispora	Wood	Asia/China	Lake	Calabon et al. (2022)
	Wood	Asia/Malaysia	Stream	Luo et al. (2019)
	Wood	Asia/Philippines	Stream	Luo et al. (2019)
	Wood	Africa/Mauritius	River	Luo et al. (2019)
	Wood	Africa/South Africa	River	Luo et al. (2019)
Savoryella fusiformis	Wood	Asia/Brunei	Not provided	Calabon et al. (2022)
Savoryella grandispora	Wood	Oceania/Australia	River	Luo et al. (2019)
	Wood	Asia/Malaysia	Not provided	Luo et al. (2019)
Savoryella guangxiensis	Wood	Asia/China	Stream	This study
Savoryella lignicola	Wood	Oceania/Australia	River	Luo et al. (2019)
	Wood	Asia/Brunei	Not provided	Luo et al. (2019)
	Wood	Asia/China	Stream/Lake	Luo et al. (2019)
	Wood	Asia/Japan	River	Luo et al. (2019)
	Wood	Asia/Malaysia	Not provided	Luo et al. (2019)
	Wood	Asia/Thailand	River	Calabon et al. (2022)
	Wood	Africa/South Africa	River	Luo et al. (2019)
Savoryella nypae	Leaf	Asia/Thailand	Not provided	Zhang et al. (2019)
Savoryella verrucosa	Wood	Oceania/Australia	River	Luo et al. (2019)
	Wood	Asia/Brunei	Not provided	Luo et al. (2019)
	Wood	Asia/Japan	Pond	Luo et al. (2019)
	Wood	Asia/Malaysia	Not provided	Luo et al. (2019)
	Wood	Asia/Thailand	Stream	Calabon et al. (2022)
	Wood	Asia/China	Stream	This study
Savoryella yunnanensis	Wood	Asia/China	Stream	Dayarathne et al. (2019)
Newly generated indicated in red.
